# Supplementary material for: An interpretable LightGBM model for predicting coronary heart disease: Enhancing clinical decision-making with machine learning
Source: PLoS One. 2025 Sep 12;20(9):e0330377. doi: 10.1371/journal.pone.0330377 (PMC12431356; doi:10.1371/journal.pone.0330377)
Supplement: S1 File — (CSV) [file pone.0330377.s001.csv]

HighBP	HighChol	CholCheck	BMI	Smoker	Stroke	Diabetes	PhysActivity	Fruits	Veggies	HvyAlcoholConsump	AnyHealthcare	NoDocbcCost	GenHlth	MentHlth	PhysHlth	DiffWalk	Sex	Age	Education	Income	0
1	1	1		0	0	0	1	1	1	0	1	0	3	2		0	0	13	5	2	0
1	1	1	25	0	0	0	1	1	1	0	1	0	1	0	0	0	0	10	6	7	0
0	0	1	24	1	0	0	1	1	1	0	1	0	1			0	1	7	4	7	0
1	1	1	24	1	0	0	0	1	1	0	1	0	3	0	30	1	0	11	4	4	0
0	0			0	0	0	1	1	1	0	1	0	2	15	0	0	0	2	6	6	0
0	1	0	42	1	0	2	1	1	1	0	1	1	3		15	0	0	6	5	4	0
1	1	1	34	1	0	2	1	1	1	0	1	0	5		30	1	0	11	4		1
0	0		22	0	0	0	1	0	1	0	1	0	2	5	0	0	0	3	6		0
1	1	1	24	1	0	0	1	1	1	0	1	0	1	0		0	1	11	6	8	0
1	1	1	31	1	0	2	0	0	1	0	1	0	4		5	1	1	13	6	8	0
1	0	1	24	0	0	0	0	1	1	0	1	0	1	0	0	0	0	11	5	5	0
0	1	0	25	0	0	0	1	0	1	0	1	0	3	0	0	0	1	6	6		0
1	1	1	22	0	0	0	0	0	0	1	1	0	4	6	30	1	0	12	2	6	0
1	1		21	0	0	0	1	0	1	0	1	0	3		0	0	0	10	4	4	0
0	0		26	0	0	2	0	0	0	0	1	0	2	0	2	0	1	3	6		0
1	0		40	1	0	2	0	1	0	0	1	0	5	20	15	1	1	10	5	6	1
0	0		27	1	0	0	0	1	1	0	1	0	2	2	0	0	0	13	4	6	0
1	0	1	34	1	0	0	1	1	1	0	1	0	3		0	0	0	7	5	8	0
1	1	1		0	0	0	1	0	1	0	1	0	4		30	0	1	2	5	6	0
0	1	1		0	0	0	1	0	1	0	1	0	2	0	30	0	0	9	5	7	0
0	0	1	30	0	0	0	1	1	1	0	1	0	3	0	0	0	0	2	5	8	0
0	0	1	26	1	0	0	1	1	1	0	1	0	2		0	0	0	11	4	5	0
0	0	1		1	0	0	1	1	1	0	0	0	3	0	0	0	1	2	4		0
0	0		24	1	0	0	1	1	0	1	1	0	3	0	0	0	1	9	5	7	0
0	0		27	0	0	0	1	1	1	0	1	0	2	0	1	0	0	8	5	8	0
1	0	1	24	0	0	0	1	0	0	0	1	0	2	0	0	0	1	9	5		0
0	0	1		0	0	0	1	1	1	0	1	0	2		0	0	0	5	6	7	0
0	0	1	24	0	0	0	0	0	0	0	1	0	1		0	1	1	11	6	7	0
0	0	1		0	0	0	1	1	1	0	1	0	2		0	0	1	4	6		0
1	0	1	31	1	0	0	1	1	1	0	1	0	2	0	0	0	1	6	6	8	0
1	1	1	26	1	0	0	0	1	1	0	1	0	1	0	0	0	1	10	4	8	0
0	0	0	23	1	0	0	0	1	1	0	1	0	1	0	0	0	0	13	5	4	0
0	0	1		0	1	0	1	0	0	0	1	0	1	0	0	0	1	6	5	8	0
1	1		26	0	0	0	1	1	1	0	1	0	2	6	0	0	1	6	5	7	0
0	1			0	0	0	1	1	1	0	1	0	3		0	0	0	2	4		0
0	0	1	25	0	0	0	1	0	1	0	1	0	1	10	0	0	0	7	5	3	0
1	1		27	1	0	0	1	1	1	0	1	0	2	0	0	1	0	13	6	4	0
1	1	1		0	0	0	0	1	1	0	1	0	2	0	1	0	1	4	6	8	0
0	1	1	23	1	0	0	1	1	0	0	1	0	2	2	0	0	0	7	6		0
0	0	1	24	0	0	0	1	0	1	0	1	0	1	0	0	0	1	3	6	8	0
0	0	1	24	0	0	0	1	1	1	0	1	0	1	3	1	0	1	4	6	8	0
1	1	1	32	0	0	0	1	1	1	0	1	0	2	0	2	0	0	10	4	4	0
1	0	1	29	0	0	0	0	1	1	0	1	0	1	0	0	0	0	7	5		0
0	0	1	22	0	0	0	1	1	1	0	1	0	1	0	0	0	0	7	5	8	0
0	0		36	1	0	0	0	0	0	0	1	0	3	0	1	0	0	8	3	5	0
1	1	1	35	0	0	0	1	1	1	0	1	0	4			0	0	13	4	4	0
0	1		25	1	0	0	1	1	1	0	1	0	3	0	30	0	1	8	4	2	0
0	0		24	1	0	0	1	1	1	0	1	0	2	0	0	0	0	5	6	8	0
1	0	1	29	1	0	0	1	1	1	0	1	0	3	0	7	0	0	1	5	3	0
1	1		49	1	0	0	1	1	1	0	1	0	3	2	20	0	0	6	5	7	0
1	0		24	1	0	2	1	1	0	0	1	0	2	0		0	1	8	3	4	0
0	0		27	1	0	0	1	1	1	0	1	0	2	1	0	0	0	8	6	8	0
0	0	1		0	0	0	0	0	1	0	1	0	2	3		0	0	3	6	8	0
1	0	1	33	0	0	0	0	1	1	0	1	0	2	0	30	1	0	9	4	6	0
0	1	1	22	1	0	0	1	1	1	0	1	0	2	15	5	0	0	9	5	6	0
0	0	1	25	0	0	0	1	1	1	0	1	0	3	0	2	0	0	7	6	8	0
0	0			1	0	0	1	1	1	0	1	0	3	1	0	0	1	7	4	8	0
1	1	1	23	1	0	0	1	0	1	0	1	0	3	0		0	1	11	4		1
0	0	1	23	0	0	0	1	1	1	0	1	0	1		0	0	1	5	6	8	0
1	1		23	1	0	0	1	1	0	1	1	0	2	0		0	0	13	4	7	0
0	0	1	27	0	0	0	1	1	1	0	1	0	1		0	0	1	9	6	8	0
0	1		32	0	0	0	1	1	1	0	1	1	2	0	0	0	1	6	4		0
1	0			1	0	0	1	1	1	0	1	0	1		0	0	1	10	4	4	0
0	0		24	1	0	0	1	1	1	1	1	0	1	6	1	0	0	7	6		0
0	0	1	23	1	0	0	1	0	1	1	1	0	1	20	0	0	0	12	6	8	0
1	1		29	1	0	0	1	1	1	0	1	0	2	2	4	0	0	9	6	8	0
1	1	0	28	1	0	0	1	1	1	0	1	0	4		30	1	0	13	4	4	1
0	0	1	28	1	1	0	0	0	1	0	1	0	4	25	10	1	0	9	5	3	1
0	0		30	1	0	0	0	0	1	0	1	0	1		0	0	1	11	4	6	0
0	0	1	23	1	0	0	1	1	1	0	1	0	1	2	0	0	0	10	6		0
1	0	1		1	0	0	1	0	0	0	1	0	3	0	0	0	1	12	3		0
1	0	1	36	1	0	0	1	1	1	0	1	0	2	0	0	0	1	9	6		0
1	1	1	31	0	0	0	0	1	1	0	1	0	3		30	0	1	8	4	3	0
0	0	1	22	0	0	0	1	1	1	0	1	0	1		1	0	0	3	6	6	0
0	1	1	29	1	0	0	0	0	1	1	1	0	2	0		1	0	9	6	6	0
1	0	1	27	0	0	0	1	0	0	0	1	0	2	0	0	0	0	5	5	5	0
0	0	1	22	1	0	0	1	1	1	0	1	0	2	0		0	0	4	6	6	0
0	0	1	27	1	0	0	0	1	1	0	1	1	3	15	4	0	0	6	6	7	0
1	1	0	19	1	0	0	1	1	1	0	1	0	4	4		0	0	13	5	8	1
0	0	1		1	0	0	1	0	1	0	1	0	3	0	4	1	0	8	5	7	0
0	0	0	21	0	0	0	1	1	0	0	1	0	2	3		0	0	6	6		0
0	0	1	27	1	0	0	1	0	1	0	1	0	2	0		0	0	11	5	5	0
1	0		36	1	0	0	1	1	1	0	1	0	3	0	0	0	0	11	6	8	0
1	1	1		1	0	0	1	1	0	0	1	0	3	1	1	0	0	8	5	6	0
1	0	1	30	1	0	0	1	0	1	0	1	0	2	0	3	0	1	9	6	8	1
1	1		33	0	0	0	1	1	1	0	1	1	1	0	0	0	0	7	5	5	0
0	0	1	25	1	0	0	1	0	1	0	1	0	4	0	2	0	1	6	4	7	0
0	1		26	0	0	0	1	1	1	0	1	0	3	0	2	0	1	9	4	7	0
0	0	1	25	0	0	0	1	1	1	0	1	0	1	1		0	0	7	6	8	0
0	0	1	26	1	0	0	1	1	1	0	1	0	2	0	3	0	0	12	6	8	0
0	0	1	30	0	0	0	1	1	1	0	1	0	2	0	0	0	1	5	5		0
0	0		27	1	0	0	1	0	1	0	1	0	3		0	0	0	8	5	8	0
0	0	1	26	1	0	0	1	1	1	0	1	0	3			0	0	6	6	8	0
0	1		38	0	0	2	0	1	1	0	1	0	4	5	8	1	0	8	6	8	0
0	0	1		0	0	2	0	1	1	0	1	0	3	0	0	0	0	12	4	2	0
0	0	1	30	0	0	0	0	1	1	0	1	0	2	0	1	0	0	9	6	8	0
0	0		22	0	0	0	1	1	1	0	1	0	1	0		0	0	7	5	8	0
0	0	1	26	1	0	0	1	0	1	0	1	0	3	0	0	0	1	4	5	8	0
1	0		26	1	0	0	1	1	1	0	1	0	1	0		0	1	10	6	8	0
0	0	1	33	0	0	0	1	1	1	0	1	0	4	30		0	1	8	6	8	0
0	0	1	22	1	0	0	1	1	1	0	1	0	1	0	0	0	0	10	5	8	0
0	0	1		0	0	0	0	0	0	0	1	0	3	0	0	0	1	10	5	6	0
0	1	1	28	0	0	0	1	0	0	0	1	0	3		3	0	1	12	6	8	0
0	0		21	0	0	0	1	0	1	0	1	0	3	0		0	0	8	4	8	0
0	0	0	34	0	0	0	0	0	1	0	1	1	4	0	30	0	1	10	6	4	0
0	0	1		1	0	0	1	1	1	0	1	0	3	0	7	1	0	9	5	2	0
1	1	1		0	0	0	1	1	1	0	1	0	2		0	0	0	9	6	4	0
0	0	1	24	1	0	0	0	0	0	0	0	0	3	0		0	1	9	4	4	0
1	0	1	24	0	0	0	1	1	1	0	1	0	1	0	0	0	1	4	6		0
1	1		26	0	0	0	1	1	1	0	1	0	1	0	0	0	0	9	6	8	0
1	1	1	28	1	0	0	0	0	0	0	1	1	3		28	1	1	10	2	1	1
0	0		27	1	0	0	1	1	0	1	1	0	5	2	30	0	0	7	5		0
1	1		32	1	0	2	0	1	1	0	1	0	4	0		1	0	11	4	4	0
0	0	1	22	0	0	0	1	1	1	0	1	0	1	0	0	0	0	8	5	1	0
0	1	1	26	0	0	0	1	1	1	0	1	0	2	0	1	0	0	8	5	4	0
0	1		27	1	0	0	0	0	1	0	1	0	2	0	0	0	1	8	4	8	0
0	0	1		0	0	0	1	1	1	0	1	0	1	0	0	0	0	4	4		0
1	0		28	1	0	0	1	1	1	0	1	0	2		0	0	1	10	5	6	0
1	1	1	31	0	0	2	1	1	1	0	1	0	2	0	0	0	0	12	5	7	0
0	0	0	27	0	0	0	1	1	1	0	1	0	1	0	0	0	1	3	6	8	0
0	0	1		0	0	0	0	1	1	0	1	1	3	2		0	0	8	5	4	0
0	0			0	0	0	1	0	1	0	1	0	2	5	0	0	0	6	6		0
0	1			1	0	0	1	1	1	0	1	1	3	0	0	0	0	8	4	8	0
1	1	1	37	0	0	2	1	1	1	0	1	0	3	0	0	1	0	13	6	7	1
0	0	1	33	0	0	0	1	1	1	0	1	0	3	0	0	0	1	7	6	8	0
1	1			1	0	0	1	0	1	0	1	0	2	3	2	0	0	5	6	8	0
0	0	1	29	1	0	0	0	1	1	0	1	0	3	0	3	0	1	4	4	4	0
1	0	0	27	1	0	0	1	1	1	0	1	0	2	3		0	1	5	5	6	0
0	0	1	39	1	0	2	1	0	1	0	1	0	2	0	0	0	1	9	3	7	0
0	0	1		1	0	0	0	1	1	0	1	0	3	0	0	0	1	12	6	8	0
1	0	1	28	0	0	0	0	0	0	0	1	0	2	0		0	1	7	4	8	0
1	0	1	32	1	0	0	1	1	1	0	0	1	3	0	5	1	0	8	5	7	0
0	0		28	0	0	0	1	1	1	0	1	0	2	0	0	0	1	7	5		0
0	0	1		0	0	0	1	1	1	0	1	0	1	0	0	0	0	10	5	8	0
1	1			1	0	0	0	1	1	0	1	1	4	0	30	1	0	8	4	2	1
1	1	1		0	0	0	0	1	0	0	1	0	4	0	2	1	1	10	4	6	0
0	0	1	23	0	0	0	1	1	1	0	1	0	1	0	0	0	1	11	6	8	0
1	0		22	1	0	2	0	1	1	0	1	0	2	0	0	0	0	11	5	6	0
1	0	1	31	0	0	2	0	1	1	0	1	0	4	0	0	0	1	8	6	8	0
0	1	1		0	0	0	1	1	1	0	1	0	1	0	0	0	0	9	6	6	0
0	0	1		1	0	0	1	1	0	0	1	0	4	0	20	1	0	12	4	5	0
0	0	1	29	0	0	0	1	1	1	0	1	0	1	0		0	1	8	6	8	0
0	1		34	0	0	0	1	1	1	0	1	0	4	11		0	0	9	5	8	0
0	1	1	44	1	0	0	1	1	1	0	1	1	4		2	1	1	7	5	6	0
0	0	1		1	0	0	0	1	1	0	1	1	4		30	0	0	9	5	3	0
0	0		27	0	0	0	0	0	1	0	1	0	3			1	0	11	4	5	1
1	1	1	22	1	0	0	1	1	1	0	1	0	3	15	30	0	0	13	5		0
1	0	1	36	0	0	1	1	1	1	0	1	0	3	0	0	1	0	11	3		0
0	0	1	27	0	0	0	1	0	1	0	1	1	3	0		0	0	9	2		0
1	0	1	31	0	0	0	1	1	1	0	1	0	3	0		0	1	7	5	7	0
1	0	1	33	0	0	0	1	0	0	0	1	0	2	0	1	0	1	6	5	8	0
1	1	1	43	1	0	2	1	0	1	0	1	0	5		10	1	0	9	5	6	1
0	0		23	0	0	0	0	1	1	0	1	0	4	0	3	1	0	9	6	7	0
0	0	1		1	0	0	1	1	1	0	0	1	3	20	0	0	1	9	5	4	0
0	1	1	25	0	0	0	0	0	1	0	1	1	3	27	4	0	0	8	3	5	0
1	1	1	28	1	0	0	0	0	1	0	1	0	2	0		0	1	8	4	7	0
0	0	0	26	1	0	0	1	1	1	0	1	0	2	7		0	0	3	6	8	0
1	0			1	0	2	1	0	0	0	1	0	4			0	1	9	5	5	1
1	1	1	23	0	0	0	1	0	1	0	1	0	1	0	0	0	1	10	3	6	0
1	0		28	1	0	0	1	1	1	1	1	0	2		2	0	0	12	4		0
0	0	1	19	0	0	0	0	0	1	0	1	0	3	0	2	0	0	13	3	5	0
0	0	1	23	1	0	0	1	1	1	0	1	1	4	0	30	1	1	3	4		0
0	0		29	0	0	0	0	0	1	0	0	0	2			0	1	5	5	6	0
0	0			0	0	0	1	0	0	0	1	0	2			0	0	2	5	7	0
0	0	1		0	0	0	1	0	1	1	1	0	4	3	2	0	0	1	5	4	0
0	1		37	0	0	1	0	1	0	0	1	0	1	10		0	1	9	5	5	0
1	0	1		1	0	0	1	0	1	0	1	0	2	0	0	1	1	9	6	8	0
1	1	1	25	0	1	0	1	1	1	0	1	0	2	0	0	0	1	13	6		0
0	0	1	25	0	0	0	1	1	1	0	1	0	2	20	7	0	1	4	6	8	0
1	0		33	0	0	0	0	0	0	0	0	0	2		0	0	0	6	4	3	0
1	1			1	0	0	1	0	0	0	1	0	2	0	1	0	1	10	5	6	0
0	1	1	25	0	0	0	1	1	1	0	1	0	1	0	0	0	0	3	6	8	0
1	0	1	29	1	0	0	0	0	0	0	1	0	3	0	0	0	1	8	4	7	0
0	0		23	1	0	0	1	1	1	0	1	0	2	0	0	0	1	5	6	8	0
1	0	1	28	0	0	0	1	1	1	0	1	1	3	30	1	0	0	7	6	5	1
0	0	1	22	0	0	0	1	1	1	0	1	0	3	1	2	0	0	2	5	6	0
1	1	1	48	1	0	0	1	1	1	0	1	0	3	0	0	0	1	10	6	8	0
0	1	1	29	0	0	0	1	0	0	0	1	0	1		0	0	1	7	5	7	0
0	0	1	25	0	0	2	1	0	0	0	0	0	2	0		0	0	8	2	3	0
0	1	1	27	1	0	0	0	0	1	0	1	0	2	0	0	0	0	10	6	8	0
0	0	1		1	0	0	1	1	1	0	1	0	3	0	0	0	0	10	4	4	1
1	1			0	0	0	1	0	1	0	1	0	2	0	0	1	0	10	4	6	0
1	0	1		0	0	0	1	0	1	0	1	0	2		0	0	0	7	6	7	0
1	1	1	24	1	0	0	1	1	0	0	1	0	2	0	0	0	1	10	6		0
1	1	1		0	0	2	1	1	1	0	1	0	3	0	0	0	0	10	4	7	0
0	0	1	22	0	0	0	1	1	1	0	1	0	2	0	0	0	1	8	5	7	0
0	1	1	25	1	0	0	1	1	1	0	1	1	2		0	0	1	9	6	8	0
1	0		33	0	1	0	1	1	1	0	1	0	4	0	0	1	0	13	6		0
1	1	1	20	0	0	0	1	1	1	0	1	0	2	1	0	0	0	7	5	6	0
1	0	1	30	1	0	0	1	0	0	0	1	1	5		14	1	1	7	5		0
0	0	1	27	0	0	0	1	1	1	0	1	0	1			0	1	6	6	8	0
0	0	1	31	0	0	2	1	1	1	0	1	0	3	2		0	0	6	4		0
0	0	1	36	1	0	0	1	1	1	0	1	0	2	1	1	0	0	4	5	7	0
1	1	1	30	0	0	0	1	1	1	0	1	0	4	0	14	0	1	4	5	6	0
1	1	1	28	1	0	0	1	0	1	0	1	0	1	0	0	0	1	11	5	8	0
1	1	1	28	0	0	2	1	0	1	0	1	0	2	0		0	1	9	6		0
1	0	1	23	1	0	0	1	1	1	0	1	0	3	0	0	0	1	12	6	6	1
1	0	1	31	0	0	0	1	1	1	0	1	0	3	0	2	1	0	13	6		0
1	0	1	31	0	0	2	0	1	1	0	1	0	4		4	0	0	10	5		0
1	0	1		0	0	0	1	0	0	0	1	0	3	0	0	0	0	9	4	3	0
1	0	1	19	0	0	0	1	1	1	0	1	0	3	0	0	0	0	9	6	7	0
0	0	1	24	1	1	0	1	0	1	0	1	0	1	0	0	0	1	9	6	8	1
1	1	1	31	0	0	2	1	0	0	0	1	0	4		0	0	1	7	4	8	0
0	1	1	27	0	0	2	1	1	0	0	1	0	3	2	7	0	1	7	5	5	0
1	1	1		1	0	2	1	1	0	0	1	0	2	0	0	0	1	10	6	5	1
0	0	1	28	0	0	0	1	1	1	0	1	0	2	0	0	0	1	4	6	8	0
1	0	1	30	0	0	0	0	0	0	0	1	0	2	0	0	0	0	11	4	5	0
0	0	1	27	0	0	0	0	0	1	0	1	0	2	15		0	1	7	4	5	0
1	1	1	27	1	0	0	1	0	0	0	1	0	1	0	0	0	1	8	4	3	1
1	1	1	29	0	1	0	1	1	1	0	1	0	3	10	0	1	0	7	4	3	0
1	1	1		0	0	0	0	0	1	0	1	0	3		15	1	0	7	6	5	0
0	0			1	0	0	1	1	1	0	1	0	2	0	0	0	1	9	5		0
0	0		23	1	0	0	1	0	0	0	1	0	3	4	0	0	0	4	6	7	0
0	1	1	31	0	0	0	0	1	1	0	1	0	2	0	5	1	1	10	4	7	0
1	0	1	31	0	0	2	0	1	1	0	1	0	2	0	0	0	1	8	5	4	0
0	0	0	26	0	0	0	1	1	1	0	1	0	3	0	2	0	1	4	6	8	0
1	1	1	28	1	1	0	0	1	1	0	1	0	4	20	14	1	0	10	4	3	0
1	0	1	36	0	0	0	1	0	1	0	1	0	3	15	15	1	0	7	5	5	0
0	1		25	1	0	0	0	0	1	1	1	0	1	0	0	0	0	9	6	8	0
0	0	1		1	0	0	1	0	1	0	1	0	2	10	0	0	0	6	5	8	0
0	0			0	0	0	0	1	0	0	1	0	3	0		0	0	13	4	6	0
1	0	1	27	1	0	0	1	1	1	0	1	0	1		0	0	1	9	6		1
0	0	1		0	0	0	1	1	1	0	1	0	4	5	0	0	0	10	5	6	0
0	1	1	28	1	0	0	1	0	1	0	1	0	2	0	0	0	1	13	6	8	0
0	0	0	20	0	0	0	1	1	1	0	1	0	1		0	0	0	2	6		0
1	1		31	1	0	2	1	0	1	0	1	0	3	7	1	0	1	9	6	8	0
0	0		27	0	0	0	1	1	1	0	1	0	2	0	0	0	1	2	5	7	0
0	0	1	21	0	0	0	1	0	1	0	1	0	2	0	3	0	1	6	6	8	0
0	1			1	0	0	0	0	0	0	1	0	4	0		1	0	7	3		0
0	1	1	33	0	0	0	1	0	1	0	1	0	2	0		0	1	10	6	8	0
0	0		22	0	0	0	1	1	1	0	1	0	2	0	0	0	0	13	4	3	0
1	0	1	32	1	0	0	1	0	1	0	1	0	2	0	0	0	1	10	5	6	0
0	1	1	31	1	0	0	1	0	1	0	1	0	2	0	0	0	1	10	5	8	0
0	0	1	28	1	0	0	1	1	0	0	1	0	1	16	2	0	0	7	5	8	0
1	1	0	31	1	0	2	1	1	0	0	1	1	3	0	0	0	1	8	4	7	1
0	0	1		0	0	0	1	0	0	0	0	0	2	0	5	0	0	5	6	7	0
1	1	1		0	0	0	1	1	1	0	1	0	4	2	0	1	0	12	6	5	0
0	0	1	29	1	0	0	1	1	1	0	1	0	2	0	10	0	1	2	5		0
1	1	1	26	0	0	0	1	1	1	0	1	0	3	0		0	1	9	4	8	0
0	0	1	18	1	0	0	1	1	1	0	1	0	3	15	5	1	0	10	5	8	0
0	0	1	24	0	0	0	1	1	1	0	1	0	2		0	0	1	2	4	8	0
0	1	1	23	0	0	2	1	0	1	0	1	0	3	0	0	0	1	6	4	6	0
1	1	0	21	0	0	0	0	0	1	0	0	1	3	0	0	1	1	7	5	2	0
1	1	1	34	1	0	0	1	0	0	0	1	0	3	0	0	0	0	5	3	3	1
0	0	1	23	0	0	0	1	1	1	0	1	0	2	4	0	0	0	4	6	8	0
0	0	1		0	0	2	1	0	1	0	1	0	3			0	1	12	6	4	1
0	0		31	1	0	0	0	0	0	0	1	0	3		6	0	1	3	4		0
1	1	1		1	0	0	1	1	1	0	1	0	4	0	2	0	1	11	4	7	0
1	1		22	0	1	0	1	1	1	0	1	0	5	30	30	0	1	13	4	4	1
0	1	1		0	0	0	1	1	1	0	1	0	1	1	0	0	0	9	6	8	0
0	0	1		0	0	2	1	1	1	0	1	0	2		0	0	0	12	6	6	0
0	0			0	0	0	1	1	1	0	1	0	1	0		0	1	6	4		0
1	1	1		1	0	0	0	1	1	0	1	0	3		14	1	1	13	5	5	0
0	0	1	42	0	0	0	1	1	1	0	1	1	4	7	3	0	1	2	5	8	0
0	1	1	22	0	0	0	1	1	1	0	1	0	3	0	0	0	0	9	5	6	0
0	1	1	28	0	0	0	1	1	1	0	1	0	3	0		0	0	7	6		0
0	0	1	22	0	0	0	1	1	1	0	1	0	2	0	0	0	0	7	5	8	0
1	0	1	43	0	0	0	1	1	1	0	1	0	3	0		1	0	9	6	8	0
1	1	1	30	0	0	2	1	1	1	0	1	0	2	0	0	0	0	5	6	8	0
1	1	1	22	1	1	0	1	1	1	0	1	0	2	0		0	1	10	4	5	0
0	0		23	1	0	0	0	0	0	0	1	0	2	0	0	0	1	9	4	8	0
1	0	1	27	1	0	0	1	0	1	1	1	0	3	0		0	1	6	4	8	0
0	0	1	28	1	0	0	1	1	1	0	1	0	2	2	0	0	0	8	4		0
0	0	1	28	1	0	0	1	1	1	0	1	0	2	0	0	0	0	2	4	7	0
1	0	1	30	1	0	1	1	1	1	0	1	0	3		0	0	0	13	3	1	0
0	1	1	24	0	0	0	1	1	1	0	1	0	2	0	0	0	1	6	6	8	0
0	1		33	1	0	0	1	0	1	0	1	0	2	5		0	0	4	5	8	0
0	0	1	31	0	0	0	1	1	1	0	1	0	1	0	2	1	1	6	5	7	0
0	1	1	21	1	0	0	1	1	1	0	1	0	1	0		0	0	12	6	8	0
0	0	1	20	0	0	0	1	1	1	0	1	0	2			0	0	7	6	8	0
0	1		26	1	0	0	0	1	1	0	1	0	3	0	0	0	0	10	6		0
0	0			0	0	0	0	0	1	0	1	0	1	30		0	1	4	4	8	0
0	0	1		0	0	0	1	1	1	0	1	0	1	0	0	0	1	9	5	8	0
1	0	1	29	0	0	0	1	1	0	0	1	0	3	0	1	0	1	11	6	7	0
1	0		27	1	0	0	1	0	1	0	1	0	5	7	6	1	1	10	5		1
0	1	1		0	0	0	1	1	1	0	1	0	3	0	3	1	0	8	4	8	0
0	1	1	23	0	0	0	1	1	1	0	1	0	2	2	1	0	0	11	4	7	0
0	0	1	27	0	0	0	0	0	1	0	1	0	3	30	14	0	0	6	4	8	0
1	0	1	23	0	0	0	1	1	1	0	1	0	1	0		0	1	13	5	5	0
0	1	1	27	0	0	0	1	1	1	0	1	0	2		0	0	0	9	6		0
0	1			0	0	0	1	1	1	0	1	0	2		2	0	1	8	6	8	0
0	0		29	0	0	0	0	1	1	0	1	1	5	30		1	0	8	6	4	0
1	0	1	34	1	0	0	0	0	1	0	1	0	2	10	0	0	0	9	6		0
0	0	1	22	1	0	0	1	1	1	0	1	0	2		1	0	0	9	5	7	0
0	0	1	33	0	0	0	1	1	1	0	1	0	3	0	3	0	0	13	5	4	0
0	0	1	31	1	0	0	1	1	1	0	1	0	2	7	0	0	0	8	5		0
0	1			0	0	0	0	0	1	1	1	0	4	0	0	0	1	6	5	8	0
1	0	1	31	1	0	0	0	1	1	0	1	0	4	0	10	1	0	13	5	4	0
0	0	1	34	0	0	0	1	0	1	0	1	0	3	0	0	0	0	2	5	4	0
1	1	1		1	0	0	1	0	1	1	1	0	2		0	0	1	9	4		0
0	0	1		0	0	0	1	1	1	0	1	0	3	0	0	0	0	13	3	5	0
1	0	1	26	1	0	0	1	1	1	0	1	0	1	0	0	0	0	8	6	8	0
0	0			1	0	0	1	1	1	0	1	0	2	0	0	0	0	3	6	8	0
1	0	1	31	0	0	2	0	0	1	0	1	0	4		10	0	1	9	5	8	1
0	0	1		0	0	0	1	1	1	0	1	0	2	0	0	0	0	3	6	8	0
1	0	1		0	0	0	0	0	1	0	1	0	1	0	0	0	1	9	5	5	0
0	1		21	0	0	0	1	0	1	0	1	0	4		0	0	1	13	4		1
0	0	1	25	0	0	0	1	1	1	0	1	0	2	0	0	0	0	12	6		0
1	1	1	24	1	0	0	1	0	1	0	1	0	2	2	0	0	0	6	6	8	0
0	1	0	25	0	0	0	1	1	1	0	1	0	2	2		0	1	4	6	8	0
1	1	1	26	1	0	2	0	0	0	0	1	0	4	2	30	1	1	9	5	1	1
0	0	1	28	1	0	2	1	0	1	0	1	0	2	15	0	0	0	6	4		0
0	0	0		0	0	0	1	1	1	0	1	0	1	0		0	0	10	6	8	0
1	1	1	28	1	0	2	0	0	0	0	1	0	3			0	1	11	6	8	0
0	0		31	0	0	0	1	1	1	0	1	0	1	0		0	1	6	6	8	0
0	0	1	25	0	0	0	1	1	1	0	1	0	3	0	10	1	1	13	6	8	1
1	0	1		1	0	0	1	0	1	0	1	0	3	0	3	0	0	11	5	3	0
1	1	1	27	1	0	2	1	1	1	0	1	0	4	30	5	0	0	8	6	3	1
0	0	1	25	0	0	0	1	1	1	0	1	0	1			0	0	4	6	8	0
1	1	1	27	1	1	0	1	1	0	0	0	1	5	30		1	0	9	6		1
0	1	1	33	0	0	0	1	1	1	0	1	0	3	2	0	0	1	6	4	8	0
0	1	1	27	1	0	2	1	1	1	0	1	0	3	0	0	0	1	11	5	6	1
0	0	1	30	0	0	0	1	0	1	1	1	0	2	0	0	0	1	6	5	8	0
0	0	1	21	0	0	0	1	1	1	0	1	0	3	0	0	0	0	11	6		0
1	1	1	34	0	0	2	1	0	0	0	1	0	4			0	1	10	4	7	0
1	0	1	32	1	0	0	1	1	1	0	1	0	3		0	0	0	9	5	3	0
1	0	1		0	0	0	0	1	1	0	1	0	3		3	0	1	8	5	6	0
0	0		33	1	0	0	1	1	1	0	1	0	1	0	0	0	1	6	5	8	0
1	1	1	26	0	0	0	1	1	1	1	1	0	3	5	0	0	0	10	4		0
0	0	1		1	0	0	1	0	1	0	1	0	3	0	0	0	1	4	6	8	0
0	0	1	27	1	0	2	1	0	1	0	1	0	3	0	1	0	1	9	4	8	0
1	0	1	27	1	0	0	1	1	1	0	1	0	3	0	0	0	1	9	4	6	0
0	1	1	32	1	0	0	1	1	1	1	1	0	2	0	0	0	0	10	6		0
1	0		30	0	0	0	1	0	1	0	1	0	3	0		0	0	6	4	4	0
1	1	1	30	0	0	0	1	0	1	0	1	1	3	2	0	1	1	8	4	3	0
1	0	1	28	1	0	0	1	1	1	0	1	0	3	15	0	0	0	11	5	6	0
1	1	1	27	1	1	2	1	1	0	0	1	0	1	0	0	0	1	10	6		1
0	1	1		0	0	0	0	1	1	0	1	0	2	0	0	0	1	9	6	3	0
0	0			0	0	2	1	0	0	0	1	0	4	0	30	1	1	10	4	8	0
1	1	1		1	0	2	1	0	1	0	1	0	5	10	5	1	1	12	2	2	1
0	1	1	33	0	0	2	1	1	1	1	1	0	3	10	0	1	0	13	5	6	0
0	0	1		0	0	0	1	1	1	0	1	0	2	5	0	0	1	1	5	8	0
0	0	1	21	1	0	0	1	0	0	0	1	0	2	0	0	0	0	9	6		0
0	1	1	31	1	0	0	1	1	1	0	1	0	2	0	0	0	0	8	6	8	0
1	1	1	28	0	0	0	1	0	0	0	1	0	2	2	0	0	0	10	4	5	0
0	0		40	0	0	0	1	0	1	0	1	0	3	1		0	0	3	4		0
1	1	1		1	0	0	1	1	1	0	1	0	2	0	0	0	0	9	4	6	0
1	1	1		1	1	2	1	1	0	0	1	1	3	0	10	0	1	10	6	6	0
0	1	1	32	1	0	0	0	0	1	0	1	0	3	0	0	0	1	10	6	8	1
1	1	1	34	1	0	2	1	0	1	0	1	0	4	0	28	1	1	11	4	5	0
0	0	1		1	0	0	1	1	1	0	1	0	3	0		1	1	7	6	8	0
0	1	1	21	1	0	0	1	1	1	0	1	0	1	0	0	0	0	11	6	8	0
0	0	1	35	0	0	0	1	0	1	0	1	0	3		15	0	0	7	6	8	0
1	1	1	28	0	0	0	1	0	1	0	0	0	4		10	0	1	6	5	5	0
0	0	1	28	0	0	0	1	0	1	1	1	0	2	2	0	0	0	1	6	4	0
0	0	1	23	1	0	0	1	1	1	1	1	0	2	0	0	0	0	9	6	8	0
0	1	1	27	0	0	0	0	1	0	0	1	0	2		30	0	1	5	6	8	0
0	1	1		1	0	0	1	1	1	0	1	0	2		0	0	0	8	6	8	0
1	1	1	39	0	0	2	1	1	1	0	1	0	3	0		0	1	10	6	8	0
0	0	1	27	0	0	0	0	0	1	0	1	0	2	0	0	0	1	6	4		0
0	1		22	1	0	0	1	0	1	0	1	0	1	0	5	0	0	7	4	7	0
0	0	1		0	0	0	1	0	1	0	1	0	4	8	6	0	1	4	6	8	0
1	0	1	27	0	0	0	1	1	1	0	1	0	1			0	0	8	4	6	0
1	1	1	24	0	0	0	1	0	1	0	1	0	2	0	2	0	1	8	6	8	0
0	1	1	33	1	0	0	1	0	1	0	1	1	2	0	0	0	0	3	6	8	0
1	0	1	23	0	0	0	1	1	1	0	1	0	1		0	0	0	12	6	8	0
0	0	1	33	1	0	0	1	1	1	0	1	0	4	2	15	1	0	7	5	8	0
1	1	1	27	1	0	0	1	1	1	0	1	0	1	0	0	0	1	13	6	6	0
1	0	1	26	1	0	0	0	1	1	0	1	0	1	0	3	1	0	11	4	5	0
0	0	1	25	1	0	0	1	1	1	0	1	0	4	0	30	0	1	13	4		0
0	0	1	24	0	0	0	1	1	1	1	1	0	2	0		0	0	6	6	8	0
1	0		25	1	0	0	1	0	1	0	1	0	3	0	0	0	0	11	4		0
0	1	1	34	1	0	0	1	1	1	0	1	0	2	0	1	0	0	11	4	6	0
1	1		32	0	0	2	1	1	1	0	1	0	2			0	0	10	6	7	0
0	0	1	22	0	0	0	1	1	0	0	1	0	1	0	1	0	0	3	6	7	0
1	0		48	0	0	0	1	1	1	0	1	0	3	0	0	0	0	7	6	8	0
0	0	1	20	1	0	0	1	1	1	0	1	0	1	0	0	0	0	6	6	8	0
1	1		27	0	0	0	1	1	1	0	1	1	2	0	1	0	0	9	4	4	0
0	0		34	0	0	0	0	1	1	0	1	0	3	1	20	0	0	9	5	8	0
0	0	1	26	0	0	0	1	0	1	0	1	0	2	20		1	0	13	4	4	0
1	1	1		1	0	0	0	0	1	1	1	0	4	30	6	1	0	6	4	6	0
1	1	1		1	0	0	1	0	0	1	1	0	3	0	2	0	0	12	6	5	1
1	1		28	1	0	0	1	1	1	0	1	0	2	0		0	0	10	4	8	0
0	0	1		0	0	0	1	0	1	0	1	0	1	0	0	0	0	2	5	3	0
1	1	0	20	1	0	0	0	0	0	0	1	1	4	15	15	1	0	11	5	1	0
1	1			1	0	2	1	0	1	0	1	1	5	4	20	1	0	11	5	2	0
0	0	1		1	0	0	1	1	1	0	1	0	1	0	0	0	1	9	5	8	0
0	0	1	25	1	0	0	0	0	0	1	1	0	1	7	0	0	0	5	6	6	0
0	0	1	23	1	0	0	1	1	1	0	1	0	1	0	0	0	0	11	5	6	0
0	1	1		1	0	0	0	0	1	0	1	0	2	0	0	0	0	13	4	3	0
1	1	1	30	1	0	0	0	0	0	0	1	0	4	0	0	1	1	9	4	4	0
1	1	1	29	1	0	1	1	1	1	0	1	0	2	0	7	0	0	10	4	1	0
0	0	1	27	1	0	0	1	0	1	0	1	0	3	0	0	0	0	1	4	3	0
0	0	0		0	0	0	1	0	1	0	1	1	2		0	0	0	2	6	6	0
0	1	1	25	1	0	0	1	1	1	0	1	0	2			0	0	7	5		0
1	0	1	38	1	0	0	1	0	0	0	1	0	4	0	2	0	0	10	4	4	0
0	0	1	28	1	0	0	0	0	0	0	1	0	3	0	1	1	1	13	6		0
0	0	1	22	0	0	0	1	1	1	0	0	0	1	0	0	0	0	9	6	6	0
0	0		28	0	0	2	0	1	1	0	1	0	2	2		0	1	10	5	4	0
0	0	1	30	0	0	0	1	1	1	0	1	0	2	0		0	1	10	5		0
0	0		23	1	0	0	1	0	1	1	1	0	2	0	0	0	1	5	4	7	0
1	0	1	26	1	0	0	0	1	1	0	1	0	2	0	0	0	1	8	6	8	0
0	1		30	1	0	0	1	1	1	0	1	0	2	0		0	0	12	6	8	0
0	0	1	32	0	0	0	1	1	1	0	1	0	2	0	0	0	0	7	4		0
0	0	1	30	0	0	0	1	1	1	0	1	0	2	0	0	0	1	7	6	6	0
1	1	1	34	1	0	2	0	0	0	0	1	0	4	0		1	0	11	6	5	1
0	0		27	0	0	0	1	1	1	0	1	0	1	0		0	0	4	5	4	0
0	0	1	24	0	0	0	1	0	1	0	1	0	2	0	4	0	0	3	6	8	0
1	1		27	1	0	2	0	1	0	0	1	0	3	0	30	1	1	10	5	7	0
0	0			1	0	0	0	1	1	0	0	1	3	0		0	1	5	5	3	0
0	1	1	21	1	0	0	1	0	1	0	1	0	3	0	0	0	0	7	6		0
0	1			0	0	0	1	1	1	0	1	0	2			0	0	13	5	4	1
1	1	1		0	0	0	0	0	1	0	1	0	3	0	2	0	1	10	4	7	1
0	0	1		0	0	0	1	1	1	0	1	0	2	0	0	0	0	7	5	8	0
1	1	1	29	0	0	1	1	1	1	0	1	0	3		5	0	1	10	6	8	0
0	0	1	21	0	0	0	1	1	1	0	1	0	2	0	0	0	0	6	5	5	0
0	0	1	35	1	0	0	0	1	0	0	1	1	4		10	1	0	4	5	1	0
0	1	1	26	0	0	0	1	1	1	0	1	0	2	0	0	0	1	7	6		0
1	1	1	34	1	0	0	1	0	1	0	1	0	3		15	0	1	12	4	4	1
0	1	1	25	0	0	0	1	0	1	0	1	0	2	0	0	0	1	11	5		0
0	1	0		1	0	2	0	1	1	0	1	0	5	1	30	0	0	10	5	2	1
0	0	1	32	0	0	0	1	0	1	0	1	0	3	3	0	0	0	3	6	8	0
1	1	1		0	0	0	0	0	0	0	0	0	2	0	0	0	0	7	4	3	0
0	0	1		0	0	0	0	0	1	0	1	0	2	2	0	0	0	5	5	6	0
1	1	1	32	1	0	0	0	1	1	0	1	0	5	30	30	1	1	8	3	7	0
0	1	1	26	0	0	0	1	1	0	0	1	0	1	1	14	0	1	7	6		0
0	0	1		0	0	0	1	1	1	0	1	0	2		0	0	0	5	6	8	0
0	0	1	22	0	0	0	0	1	1	0	1	0	2	0	15	0	0	5	6	8	0
0	0	1	22	1	0	0	1	0	0	0	1	0	2	3		0	0	5	6	8	0
0	0	1	29	1	0	2	1	0	1	0	1	0	2	0		0	1	11	6	8	0
0	0		25	1	0	0	0	0	1	1	1	1	3		0	0	0	1	6	4	0
0	0	1	27	1	0	0	1	0	1	0	1	0	3	0	1	0	1	4	6	8	0
0	0	1	22	1	0	0	1	1	1	0	1	0	2	0		0	0	12	4		0
0	0		26	1	0	0	1	1	1	0	1	0	2	0	0	0	1	4	5	6	0
1	0	1	30	1	0	0	0	0	1	1	1	0	3	20		0	0	5	4	8	0
0	1	1	36	1	0	2	0	1	1	0	1	0	4	20	30	1	0	3	2	5	0
1	1	1	27	0	0	0	0	0	1	0	1	0	2	0	0	0	0	8	6	6	0
0	0	1	26	0	0	0	1	1	1	0	1	0	2	0	0	0	1	7	6	8	0
0	1	1		0	0	0	1	1	1	0	1	0	3	0	0	0	0	6	6	7	0
1	0	1		0	0	2	0	0	1	0	1	0	3	0	0	0	1	10	4	5	0
0	0	1		0	0	0	1	1	0	1	1	0	2	0		0	0	11	6		0
0	1	1		0	0	0	0	1	0	0	1	0	3	0	0	0	1	8	6	8	0
0	1	1	27	1	0	0	1	1	1	1	1	0	3	0		0	1	13	6		0
1	1	1		1	0	0	1	1	1	0	1	1	2	0	0	0	0	9	5		0
0	0	1	21	0	0	0	1	1	1	0	1	0	2			0	0	7	6		0
1	1	1	26	0	1	0	1	0	0	0	1	0	4	0		0	0	11	3	2	0
1	0	1		0	0	2	1	1	1	0	1	0	3		3	0	1	10	6		0
1	1			0	0	0	1	1	1	0	1	0	3	0	0	0	0	13	4		0
0	0		24	0	0	0	1	0	1	0	1	0	2	0		0	1	8	6	7	0
1	0	1	24	0	0	0	1	1	0	0	1	0	1	0	0	0	1	5	4	7	0
0	0	1		0	0	0	1	0	1	0	1	0	3	0	0	0	1	12	4	3	0
0	0	1	42	1	0	0	0	0	0	0	1	1	4	14	3	0	0	3	4	6	0
0	1	1	23	0	0	0	1	0	0	0	1	0	2	0	0	0	1	6	4	8	0
0	0	1	27	0	0	0	0	0	1	0	1	0	1	5	0	0	0	7	5		0
0	1	1	28	0	0	0	1	1	1	0	1	0	2	0	0	0	0	13	5	7	0
0	1		40	1	0	0	1	0	1	0	1	0	3	0	0	0	1	9	4	6	0
1	0	1	27	1	0	0	0	0	1	0	1	0	3	0	4	0	1	9	4		0
0	0	1	22	0	0	0	1	1	1	0	1	0	2	0	0	0	0	8	5	7	0
1	0	1	33	0	0	2	1	1	1	0	1	0	3	0	1	0	0	7	6	4	0
1	1	1	33	1	0	2	1	0	1	0	1	0	3		5	0	0	10	4	2	1
0	0	1	30	1	0	0	1	0	1	0	1	0	3	1	1	0	1	2	3	1	0
0	0		24	0	0	0	1	1	1	0	1	0	3	0	0	0	0	8	6	7	0
0	0			1	0	0	1	1	1	0	1	0	3	7	2	0	0	2	4	2	0
0	1	1	31	1	0	0	0	1	1	0	1	0	3	0	0	0	1	7	4	6	0
1	1	1	27	0	0	0	1	0	1	0	1	0	3		0	0	1	8	4	8	0
0	0	1	26	1	0	0	1	1	1	0	1	0	2	5	0	0	1	3	6	8	0
0	0	1	25	1	0	0	1	1	1	0	1	0	3		0	0	1	9	4	8	0
0	1	1	24	1	0	0	0	0	0	0	1	0	2	0	0	0	0	13	5	7	0
0	1	1	22	1	0	0	1	1	1	0	1	0	2		1	0	0	8	6	7	0
1	1	1	36	0	1	2	0	0	0	0	1	1	5	30	25	1	1	8	2	4	1
0	0	1	34	0	0	0	1	0	0	0	1	0	3	3	2	0	0	2	5	5	0
0	0	1	31	0	0	0	1	1	0	0	1	1	3	0	0	0	1	3	4		0
1	0	0	24	1	0	0	1	1	1	0	1	0	1	7	0	0	1	5	5	5	0
1	1		25	0	0	0	1	1	1	0	1	0	2	0	0	0	0	11	6	7	0
1	1	1	24	0	0	2	0	0	1	0	1	0	4		0	0	1	12	2		1
0	0		27	1	0	0	0	1	1	0	1	0	2		0	0	1	4	5	8	0
0	0	1	26	0	0	0	1	0	1	0	1	0	1	0	2	0	0	7	6	8	0
0	0	1	22	0	0	0	1	1	1	0	0	0	3	0	0	0	0	9	5	6	0
1	1	1	44	0	0	2	1	0	0	0	1	0	5	0	30	1	1	8	6	6	1
1	0	1	29	0	0	0	0	0	1	0	1	0	3	0	0	0	0	8	5	1	0
0	0	1	30	0	0	0	1	0	0	0	1	0	1	0	0	0	1	3	6	8	0
1	1	1	30	1	0	0	1	0	1	1	1	0	2	2	1	0	1	11	6	6	0
0	0	1	30	0	0	0	0	0	0	0	1	0	5	0		1	0	11	6	6	0
0	0		27	1	0	0	1	1	1	0	1	0	1		0	0	1	3	5	7	0
0	0	1		0	0	0	1	1	1	0	1	0	1	0	0	0	1	5	6	8	0
0	0	1	20	0	0	0	1	1	1	0	1	0	4		20	0	0	9	5	3	0
0	0		22	0	0	0	1	0	1	0	1	0	1	8	1	0	0	5	6		0
0	1	1	34	0	0	0	1	0	1	0	1	0	2	3	0	0	0	11	6	6	0
1	0	1	25	1	0	0	1	0	0	0	1	0	3	0	0	1	1	7	5	3	0
1	1	1		0	0	0	1	0	1	0	1	0	2		0	0	1	6	6	8	0
0	1	1		0	0	0	1	0	1	0	0	0	2	14	10	0	0	7	4	3	0
1	1		27	1	0	0	1	0	1	0	1	0	5	29	29	1	1	9	5		1
0	0	1	31	1	0	0	1	1	1	0	1	0	3	4	0	0	1	7	6	7	0
1	0	1	33	0	0	2	1	0	1	0	1	0	3	0	0	1	0	9	5	7	0
1	0	1		0	0	0	1	1	0	0	1	0	3	0	30	0	0	10	5	5	0
1	0	1	52	1	0	2	1	1	0	0	1	0	3	0	0	0	1	12	4	6	0
1	1	1	26	0	0	0	1	0	1	1	1	0	2	0	0	0	0	11	4		0
0	1	1	31	0	0	0	0	1	1	0	1	0	3		0	0	0	9	6	8	0
0	0		21	1	0	0	1	1	0	0	1	0	2		0	0	0	6	5	1	0
1	0	1	23	1	0	0	1	1	1	0	1	0	2	0	0	0	1	9	5		0
0	0	1	28	1	0	0	0	0	0	0	1	0	2	0	30	1	1	9	5		0
0	0	1	31	1	0	0	1	1	1	0	1	0	3	30	0	0	0	1	4	1	0
1	0	1	35	1	0	0	1	0	1	0	1	0	3	0		0	1	10	5	8	0
1	0	1	25	1	0	2	1	1	0	0	1	0	3	0	0	0	0	10	6		0
0	0	0		1	0	0	0	1	1	0	1	0	2	0	0	0	0	4	6	7	0
0	0		26	1	0	0	0	1	1	0	1	0	2	0	0	0	1	13	6	3	1
0	0	1	26	1	0	0	1	0	1	0	1	0	3	0	0	0	0	3	3	2	0
1	0		27	1	0	0	1	1	0	0	1	0	3	0	0	0	1	5	5	8	0
1	1	1	35	0	1	2	1	1	1	0	1	0	1	0	0	0	1	9	5	5	0
0	0	1		1	0	0	1	1	1	0	1	0	2	0	0	0	1	10	6	7	0
0	1	0		0	0	0	1	0	1	0	1	0	4	0	0	0	1	4	6	8	0
1	1	1	31	0	0	0	1	1	1	0	1	0	3	0	5	0	0	6	6	8	0
0	0	1	25	0	0	0	1	1	1	0	0	0	1	0	0	0	1	7	4	8	0
0	1	1	24	0	0	0	1	1	1	0	1	0	1	0	8	0	1	6	6	8	0
0	1	1	19	0	0	0	0	1	1	0	1	0	3		0	0	0	9	6	8	0
1	1	1	35	0	0	0	0	1	1	0	1	0	3	0	0	0	0	9	6	7	0
1	1	1	27	1	0	1	1	1	0	0	1	0	3	0	7	0	1	13	4		0
1	1	1	30	0	0	0	1	1	0	0	1	0	3	3	2	1	1	12	6	6	0
0	0	1		1	0	0	0	1	1	0	1	0	5	0	30	1	1	10	4	1	1
0	0	1	39	0	0	0	1	0	0	0	0	1	5	20	2	0	0	6	5	1	0
1	1	1	35	0	0	2	1	0	1	0	1	0	4	15		1	1	5	4	4	0
0	0	1		1	0	0	1	1	1	0	1	0	1		0	0	0	10	6	8	0
0	1	1	26	1	0	0	1	1	1	0	1	0	2	0	0	0	0	9	6	8	0
0	0	1	28	1	0	0	0	0	1	0	1	0	4		0	0	0	5	4		0
1	1	1	30	1	0	0	1	0	1	0	1	0	2	0	0	0	0	7	4	5	0
1	1	1	30	0	0	1	1	1	1	0	1	0	3	0	0	0	1	8	4	4	0
0	0	1	34	1	0	0	0	0	0	1	1	0	2	5	0	0	1	1	5	8	0
0	0	1	24	0	0	0	1	1	1	0	1	0	1		0	0	1	8	6	8	0
1	0		30	0	0	0	1	1	1	0	1	0	1	0	0	0	1	9	6	8	0
0	1	1	31	0	0	0	1	1	1	0	1	0	3	0	0	1	0	9	5		0
1	0	1	30	1	0	0	0	0	1	0	1	0	3		0	0	0	7	5	5	0
1	0	1	28	0	0	0	1	1	0	1	0	0	2	1	0	0	1	4	5	7	0
1	0	1	28	1	0	0	1	1	0	0	1	0	2	0	0	0	1	11	6	7	0
1	1		24	1	1	2	1	0	1	0	1	0	3		0	0	1	11	6		0
0	0		31	0	0	0	1	0	1	0	1	0	3	5		1	1	5	6	8	1
1	1	1	25	1	0	0	1	0	1	0	1	0	2	0	0	0	1	7	6	8	1
1	0	1	39	0	0	0	1	1	0	0	1	0	3	0	0	0	1	6	6	8	0
0	1	1	24	0	0	0	1	1	1	0	1	0	3	0	0	0	1	7	6	8	0
1	0	1	30	1	0	2	1	1	1	0	1	0	2	0	0	0	0	11	6	6	0
0	0	1	26	1	0	0	1	1	1	0	0	1	2	2	0	0	0	3	5	8	0
1	1	1		0	0	1	1	1	1	0	1	0	4	0		0	0	12	4	2	0
0	0	1	38	0	0	2	1	0	1	0	1	0	4	0	0	0	1	8	6	8	0
0	0	1	25	1	0	0	0	0	1	0	1	0	4	30	0	0	1	10	3	3	1
0	0	0	23	1	0	0	1	1	1	1	1	0	1		0	0	0	5	6	8	0
0	0			0	0	0	1	1	1	0	1	0	1	0		0	1	5	6	8	0
1	1	1	31	0	0	0	1	1	1	0	1	0	3	0	0	0	1	8	5	4	1
0	1	1	18	1	0	0	0	1	1	0	1	0	4		28	1	0	8	5	4	0
0	0		32	0	0	0	1	1	1	0	1	0	1	3	1	0	0	4	5	8	0
1	0	1	22	1	0	0	1	1	1	0	1	0	1	0	0	0	1	13	6	7	0
0	1		28	1	0	0	1	0	0	0	1	0	3		0	0	1	8	4	8	0
1	0	1	27	0	0	0	1	1	1	0	1	1	2	0	0	0	0	8	6	8	0
1	0	1	25	1	0	0	1	1	1	0	1	0	2	1		0	1	11	6	8	0
0	1	1	32	1	0	1	1	0	0	0	1	0	3	2	4	0	1	8	4	8	0
0	0	1	36	0	0	0	1	1	1	0	1	0	3	5	5	1	0	6	6	8	0
0	0	1	22	0	0	0	1	1	1	0	1	0	3	0		0	0	7	6	8	0
0	0		29	0	0	0	1	1	1	0	1	0	1	0	0	0	1	2	6	8	0
1	1	1	30	1	1	0	1	1	1	0	1	0	1	0	0	0	1	8	4	8	0
0	0	1		1	0	0	1	0	1	0	1	0	4	20	10	1	0	7	5	8	0
1	0	1	23	0	0	0	1	1	0	0	1	0	3	0	0	1	0	10	5	2	0
1	0			1	0	2	1	0	1	0	1	0	3	0	0	0	1	10	6	8	1
0	0	1	27	0	0	0	1	1	1	0	1	0	2	0		0	0	6	6	7	0
0	1	1		0	0	0	1	1	1	0	0	0	3	0		0	1	9	6	8	0
0	0	1	24	0	0	0	1	1	1	0	1	0	2	0		0	1	5	6		0
1	0	1	19	0	0	0	1	1	1	0	1	0	1	0	0	0	0	10	6		0
0	0	1	27	0	0	0	1	1	1	1	1	0	2			0	0	7	6		0
1	0		26	0	0	0	1	1	1	0	1	0	2	0	0	0	0	12	4	6	0
0	0	1		0	0	0	1	0	1	0	1	0	2		1	0	0	2	6		0
1	1	1	25	0	0	2	0	0	0	0	1	0	4		30	0	0	10	2		0
1	1		29	0	0	0	1	1	1	0	1	0	2	0		0	0	6	5	8	0
0	1	1	22	1	0	0	1	1	1	0	1	0	2	1	0	0	0	6	5	8	0
1	1	1	30	1	0	2	0	0	1	0	1	0	5	0	30	1	0	13	4	2	1
1	1		23	1	0	1	0	0	1	0	1	1	4	0	4	1	0	10	4	5	0
0	1	1	31	1	0	0	0	0	1	0	1	0	2	0	0	0	1	7	5		0
1	1		26	0	0	0	1	1	1	0	1	0	1	0	30	0	0	9	4	5	0
1	0	1	42	0	0	2	1	1	1	0	1	0	3	0	0	0	0	10	5	8	0
1	1		25	1	0	0	1	1	0	0	1	0	4			0	1	13	5	2	0
0	0	1	22	1	0	0	0	0	1	0	1	0	2	15	24	0	0	4	6		0
0	0	1	32	0	0	0	0	1	1	0	1	0	3		0	0	1	3	6	8	0
0	1	1	29	1	0	2	1	1	1	0	1	0	3		20	1	0	6	3		0
0	0	1	22	0	0	0	1	1	1	0	1	0	1	0	0	0	0	6	6	6	0
0	1	1	40	0	0	0	0	0	0	0	0	0	3		2	0	0	4	6	1	0
1	1	1		1	0	1	0	0	1	0	1	0	2	0	0	0	0	11	4	7	0
0	0	1		1	0	0	1	1	1	0	1	0	2	1	0	0	1	13	6		0
1	1			1	0	1	1	1	1	0	1	0	5		15	1	1	11	3	3	1
1	1		22	0	0	2	1	0	0	0	1	1	5	10	20	1	0	8	2	1	0
1	1	1		0	0	0	0	0	1	0	1	0	3			0	1	9	4	7	1
0	0	1	31	1	0	2	1	1	1	0	1	0	1	0		1	1	10	5	5	0
1	0	1	34	1	0	0	1	1	1	0	1	0	3		0	0	1	10	4	5	0
1	1		20	0	0	0	1	1	1	0	1	0	4		25	0	0	9	4	8	0
1	1	1	21	1	0	0	1	1	1	0	1	0	3	0	0	0	0	8	5	8	0
0	0	1	18	0	0	0	1	1	1	0	1	0	3	0	0	0	0	4	6		0
1	0	1	40	1	0	2	0	1	1	0	1	0	2		0	0	0	10	5	2	0
0	1	1	27	1	0	0	1	1	1	0	1	0	2	2	0	0	0	10	6	4	0
0	0		21	1	0	0	0	0	0	0	0	0	3	0	0	0	0	9	3	3	1
0	1	1	31	1	0	0	0	1	1	0	1	0	2		0	0	1	11	4	3	0
1	0			1	0	0	1	1	0	0	1	0	2	0	0	0	0	7	4	3	0
1	1	1	25	0	0	0	1	0	1	0	1	0	2		1	0	0	10	4	8	0
0	0	1	31	1	0	0	1	1	1	0	1	0	4			0	0	9	3		0
0	0	1	30	1	0	0	1	0	1	1	1	0	2	0	4	0	1	10	4	6	0
0	0	1	25	0	0	0	1	0	1	0	1	0	1	0	1	0	0	10	6	8	0
0	0	1	28	1	0	0	1	0	1	0	1	0	3	0		0	1	9	6	8	0
0	0	1	34	1	0	0	1	0	1	0	1	0	2	0	2	0	1	10	5	8	0
1	1			0	0	0	1	0	1	0	1	0	2	0	0	0	0	10	4	5	0
1	0		35	0	0	2	1	1	1	0	1	1	5	20	20	0	0	9	4	3	0
0	1	1	28	1	0	0	1	0	1	0	1	0	4		30	1	1	12	6	8	0
0	1	1		1	0	0	1	1	0	0	0	0	4	5	5	0	1	5	2	5	0
0	1	1	30	0	0	2	1	0	1	0	1	0	3	7		0	1	5	6		0
0	0	1	25	1	0	0	1	1	1	0	1	0	2	0	0	0	0	4	5	3	0
0	1	1	26	1	0	0	1	1	1	0	1	0	2	0		0	0	10	4		0
1	1		30	1	0	2	1	1	1	0	1	0	3			0	1	11	6	8	0
0	0	1		0	0	1	1	1	1	0	1	0	2	0		0	0	6	6	8	0
1	1		34	0	1	0	1	1	1	0	0	0	5	0		1	0	13	3	2	0
0	0	1	21	0	0	0	1	1	0	0	1	0	2	6	0	0	1	10	6	3	0
0	0	1	24	1	0	0	1	1	0	0	1	0	2	0	0	0	1	8	4		0
1	0	1		0	0	0	1	0	0	0	1	1	3	0	10	0	0	9	4	7	0
0	0	1	27	0	0	0	1	1	1	0	1	0	2	1	0	0	0	3	6	8	0
0	0	1	20	0	1	0	1	1	1	0	1	0	3	0	30	0	0	13	6	6	0
0	0	1	30	1	0	0	0	1	1	0	1	1	2		0	0	0	7	4	3	0
1	0		27	1	0	0	1	1	1	0	1	0	2	0	0	0	1	13	4	5	0
0	1	1	25	0	0	0	1	1	1	0	1	0	2	0		0	1	9	4	7	0
1	0	1	34	1	0	0	0	0	0	0	0	0	3	0	0	0	1	7	4	6	0
0	0	1	24	0	0	0	0	0	1	0	1	0	1	0	0	0	0	1	4	8	0
0	0	1	25	1	0	0	0	1	1	0	1	0	3	0	0	0	0	13	4	6	1
0	1	1	27	1	0	0	1	1	1	0	1	0	2	0	0	0	0	13	3		0
0	0		27	1	0	0	0	1	1	0	1	0	2	0		0	0	9	6	7	0
0	1	1		0	0	0	1	0	1	0	1	0	3	0	0	0	1	4	5	6	0
1	0	1	36	1	0	0	0	1	1	0	1	0	3	0	2	0	1	11	4	6	0
0	1	1	27	0	0	0	1	0	1	0	1	0	2	0	5	0	1	9	6	8	1
0	1	1	35	0	0	0	1	0	0	0	1	0	3	0	0	0	1	10	6	7	1
1	1	1	27	1	0	0	1	1	1	0	1	0	1	0	0	0	0	10	4	6	0
1	1	1		0	0	2	1	1	1	0	1	1	3	0	6	1	1	10	4	5	0
1	1	1		0	0	2	0	0	0	0	1	0	4		3	1	1	7	4	2	0
1	1	1	26	1	0	0	1	1	1	0	1	0	2	0	0	0	1	9	6	8	0
0	0	1	30	1	0	0	0	0	0	1	1	0	2	2	0	0	0	6	4	7	0
1	1	1	23	1	0	0	1	0	1	0	1	0	1	0	0	0	1	13	5	4	1
0	1	1	30	0	0	0	1	1	1	0	1	0	2	0		0	0	9	6	8	0
1	1	1		1	0	2	0	0	1	0	1	0	5	30	30	1	1	8	4	6	0
0	0	1	26	0	0	0	1	1	0	0	1	0	3	0	0	0	0	1	3	3	0
1	1	1	30	0	0	0	1	1	0	0	1	0	2	0	0	0	0	7	6		0
1	1	1	33	0	0	0	1	0	0	0	1	0	4	0	15	1	0	13	5	4	0
0	0	1	22	0	0	0	1	1	1	0	1	0	1		0	0	0	3	6	6	0
0	0	1		0	0	0	1	1	1	0	1	0	2		1	0	1	5	6	8	0
1	1			1	0	2	0	0	0	0	1	0	3	0	0	0	1	10	5		1
0	0	1	25	1	0	0	1	1	1	0	1	0	4	0	4	0	0	8	4	4	0
1	1	1	32	0	0	0	1	1	1	0	1	0	2	0	0	0	1	9	6	8	0
1	0	1	34	0	0	0	0	1	1	0	0	1	3	10	3	0	1	2	5	2	0
0	1	1	22	1	0	0	0	0	1	0	1	0	1	0	0	0	1	10	4	8	0
1	0	1	27	0	0	0	0	1	1	0	1	0	2	0	3	0	0	11	4	8	0
0	0	1	23	0	0	0	0	1	1	0	1	0	3	0		0	1	11	3		1
1	1	1	15	1	0	0	1	1	0	0	1	0	2	0		0	1	10	4	8	0
1	1	1	27	1	0	0	1	1	0	0	1	0	2		0	0	0	11	4		0
0	0	1	24	1	0	0	0	0	1	1	1	0	2	0	0	0	1	8	6	5	0
1	0	1	30	1	0	0	0	0	1	0	1	0	3	0	0	1	1	10	3	5	0
0	1		25	0	0	0	1	1	1	0	1	0	2			0	0	5	6	8	0
0	0	1	19	1	1	0	0	1	1	0	1	0	4	30	30	0	1	11	3	6	1
0	0	1	28	0	0	2	1	1	1	0	1	0	2	0	5	0	1	9	4	6	0
0	1	1	24	1	0	2	1	0	1	0	1	0	2		0	0	1	11	4	6	0
1	0		67	0	0	0	1	0	1	0	1	0	3	2	7	1	1	2	5	2	0
0	1	1		1	0	0	1	1	1	0	1	0	3	2	0	0	1	8	4	7	0
1	1		35	1	0	2	0	0	1	0	1	0	3	14	3	1	1	10	5	6	0
1	1	1	25	1	0	0	0	0	1	0	1	0	3	0		1	0	13	5		0
1	1	1	27	0	0	0	1	1	1	0	1	0	3		3	0	1	9	6	8	1
1	0			1	0	0	1	1	1	0	1	0	1			0	1	13	4	5	0
1	1	1	37	1	0	0	1	1	1	1	1	0	1			0	0	10	5	8	0
1	1	1	29	0	0	2	0	0	0	0	1	0	3	0	0	0	1	10	5		0
0	0	1	20	0	0	0	1	1	1	0	1	0	1		0	0	0	9	6		0
0	1	1	29	0	0	0	0	0	1	0	1	0	3		2	0	1	7	5		0
0	0		33	0	0	2	0	1	1	0	1	1	4			1	0	11	4	2	1
0	1		27	0	0	0	1	1	1	0	1	0	1		0	0	1	12	6		0
1	1	1	23	0	0	0	0	1	1	0	1	0	3	2	2	0	0	7	5	6	0
0	0	1	20	0	0	0	1	0	1	0	1	0	1	15	0	0	0	3	6		0
0	0	1	21	1	0	0	1	1	0	0	1	0	2	0	5	0	1	13	5	4	0
0	0	1	29	1	0	0	1	1	1	1	1	0	2	0	0	0	0	4	6	7	0
0	0		26	0	0	0	1	1	1	0	1	0	2	25	0	0	1	3	6	7	0
1	0	1	26	0	0	0	1	1	0	0	1	0	2	0	0	0	1	7	6		0
0	0			0	0	0	1	1	1	0	1	0	1			0	1	4	5	3	0
1	1		31	0	0	0	1	1	1	0	1	0	3		0	0	1	5	6	8	0
0	0		29	0	0	0	1	1	1	0	1	0	3	0		0	0	8	6	8	0
1	0		24	1	0	0	0	0	0	0	1	0	4	3		0	1	8	3	7	1
0	1	1	27	1	0	0	1	0	1	0	1	0	2			0	1	9	5	7	0
0	1		23	0	0	0	1	0	1	0	1	0	4	0	5	0	1	7	6	8	0
0	0		32	1	0	0	0	1	1	0	1	0	3		0	0	0	8	5		0
1	0	1	23	0	0	0	1	1	1	0	1	0	2	0	0	0	0	13	6	7	0
0	0	1	28	1	0	0	0	1	0	0	1	0	2	0	0	0	1	9	5	7	0
1	1	1	29	0	0	2	0	0	0	0	1	0	3	0	0	0	0	13	5	5	0
0	1	1		1	0	0	1	1	1	0	1	0	3	0	0	0	0	5	5	4	0
1	1	1	23	0	0	0	1	1	1	1	1	0	2		0	0	0	10	6	8	0
0	0		25	0	0	0	0	1	1	0	1	0	3	0	4	0	1	10	6	8	0
1	0			0	0	0	0	1	0	0	1	0	4	4	10	0	0	9	4	6	0
1	1			0	0	2	1	1	1	0	1	0	3	0	0	0	1	10	6	7	0
1	0		32	0	0	0	1	0	1	0	1	0	2	0	0	0	1	5	6	8	0
0	1		26	0	0	0	1	1	1	0	1	0	2	0	0	0	1	11	4	8	0
0	0	1	30	0	0	0	1	1	1	0	1	0	1		2	0	1	10	6		0
0	0	1	30	0	0	0	1	1	1	0	0	0	3	0	0	0	1	3	4		0
1	1	1	29	0	0	0	1	1	1	0	1	0	3	0	0	0	0	10	6	8	0
1	1	1	32	1	0	0	0	1	1	0	1	1	2	0	0	0	0	4	5	5	0
1	1	1	22	0	0	2	1	0	1	1	1	0	1		0	0	0	9	6	8	0
0	0	0	26	1	0	0	0	0	0	0	1	0	3	0	0	0	1	5	5	7	0
0	1	1	24	0	0	0	1	0	1	0	1	0	3	0	0	0	1	3	6		0
1	1	1	27	1	0	0	1	0	1	0	1	0	1	0	0	0	0	10	5	8	1
1	1	1	29	1	0	0	0	1	1	0	1	0	2	0		0	1	8	6	5	0
1	1	1	25	0	0	0	1	1	1	0	1	0	2			0	0	10	5	5	0
0	1		25	1	0	0	1	1	1	0	1	0	2	0		0	1	10	6	7	0
0	0	1	24	0	0	0	0	1	0	0	1	0	3	0	0	0	0	13	4	8	0
0	0	0	30	0	0	0	1	1	1	0	1	0	2	4	0	0	0	3	6	7	0
0	0	1	38	0	0	0	1	0	0	0	1	0	3	1		0	0	3	4	6	0
1	1	1		1	0	2	1	1	0	0	1	1	4	5		1	1	8	2	6	0
0	1	1	24	0	0	0	1	0	1	0	1	0	3	30	0	0	1	8	5	8	0
1	1	1	26	1	0	0	1	1	1	0	1	0	1	0	0	0	1	7	5	8	0
